# Supplementary material for: Bread Fortified with Cooked Purple Potato Flour and Citrus Albedo: An Evaluation of Its Compositional and Sensorial Properties
Source: Foods. 2021 Apr 25;10(5):942. doi: 10.3390/foods10050942 (PMC8146928; doi:10.3390/foods10050942)
Supplement: Supplementary file 1 [file foods-10-00942-s001.zip]

Archive with 7 entries (6 files):
- foods-1167723-supplementary/
- foods-1167723-supplementary/Figure S1.pdf
- foods-1167723-supplementary/Table S1.pdf
- foods-1167723-supplementary/Table S2.pdf
- foods-1167723-supplementary/Table S3.pdf
- foods-1167723-supplementary/Table S4.xlsx
- foods-1167723-supplementary/Table S5.pdf
