# Supplementary material for: Bread Fortified with Cooked Purple Potato Flour and Citrus Albedo: An Evaluation of Its Compositional and Sensorial Properties
Source: Foods. 2021 Apr 25;10(5):942. doi: 10.3390/foods10050942 (PMC8146928; doi:10.3390/foods10050942)
Supplement: Supplementary file 1 [file foods-10-00942-s001.zip › foods-1167723-supplementary/Table S4.xlsx]

## Sheet: Sheet1
Constituents	l.r.i.	Pane bianco intero lievito birra	YB-w	YB-s	SB-w	SB-s	YB+P-w	YB+P-s	SB+P-w	SB+P-s	YB+PA-w	YB+PA-s	SB+PA-w	SB+PA-s
acetic acid	603	1.8	1.8	1.5	36.3	45.4	1.4	1.1	25.4	34.2	2.4	1.9	27.6	38.7
n-hexane	600											1.6
2-butanone	604							0.5
2-methyl furan	609						0.3				0.3
ethyl acetate	610	1	1	0.9	13.2	18	1.5	1.9			1.4	0.8
isobutyl alcohol	627	2.7	2.7	3.1			1.4	1.8			1.1	1
isovaleraldehyde (syn. 3-methylbutanal)	655	2.1	2.1	1.9	4.1	3.6	3.3	4.3	6.1	9.6	3.2	3.9	7.4	10
2-methylbutanal	657	1.7	1.7	1.4	3.3	2.7	5.2	6.8	6.5	9.4	5	5.2	6.3	8.2
2,3-pentanedione	699						0.3		0.7	0.8	0.6	0.4	0.3	0.5
n-heptane	700	1.1	1.1	2.3	0.9	1.1	1.2	2.9		0.8	1.1	2.2	1.1	1.6
pentanal	701									0.2
2-ethyl furan	702						0.8	1.2	0.2		0.7	0.4	0.7	0.7
3-hydroxy-2-butanone (syn. acetoin)	707						1.1	1.9	0.1	0.1	1.1	0.8
isopentyl alcohol	735	40.6	40.6	48.6	4.7	5.6	20.8	24.2	0.8	1.6	13.9	19.4	1.2	1.9
2-methylbutanol	736	15.1	15.1	16.5	1.8	2.1	7.6	9.8	0.6	0.6	6	8	0.3	0.5
pyrazine	737								0.4	0.3
1-methyl-1H-pyrrole	744								0.2		0.9	1.6	0.2
1-pentanol	766						0.3	0.2	0.1	0.1	0.2		0.3
1,3-butanediol	788	0.9	0.9	0.5			0.7	0.7			0.9	0.8
hexanal	802	15	15	9.1	13.8	7.1	12.6	9.9	5.5	5	8.5	5.8	8.4	5.5
ethyl lactate	813				2.6	2.7			1.7	1.8			1.6	1.7
dihydro-2-methyl-3(2H)-furanone	816								0.4				0.9	1
methylpyrazine	830						1.3	0.5	2.7	1.2	2.1	1.1	0.7
furfural	834				3.5	2.7	1.1	0.5	22.6	14.6	2.3	1.9	14.4	8.7
furfuryl alcohol (syn. 2-furanmethanol)	858				1	0.4	7.7	5.1	7	5.1	12.1	8.5	3.8	1.5
1-hexanol	869	1.1	1.1	1.2	1.1	0.8	1.9	1.3	0.6	0.7	1.5	1.2	0.9	0.7
2-methyl-2-octene	884						2	0.8			1.6	0.7	0.3
2-heptanone	891	0.3	0.3		0.3		1	0.9			0.7	0.4	0.3
heptanal	903	0.6	0.6		0.5		1.3	1.1			0.7	0.7	0.7	0.3
2-acetylfuran	913				0.2				3	1.9			1.2	0.2
2,6-dimethylpyrazine	914						0.8	0.3			1.2	0.6		0.2
γ-butyrolactone	915						0.5	0.3			0.6	1.3		0.3
2-ethylpyrazine	916						1.5	0.9	3.3	1.6	2.2	1.3	1.1	0.3
2,3-dimethylpyrazine	923						1.3	0.6			1.5	0.7
benzaldehyde	963	0.5	0.5	0.7	0.5	0.5	0.4	0.7	0.5	0.6	0.5	0.5	0.5	0.5
5-methylfurfural	964								2.4	1.5			0.8	0.5
1-octen-3-ol	982				0.4
2-pentyl furan	992	4	4	3.3	6.5	3.7	7.9	7.8	4	3.8	5.7	5.5	4.8	4.2
2-ethyl-6-methylpyrazine	999						1.5	1	0.8	0.8	1.1	1	0.6	0.4
octanal	1002						2.3	1.3			1.2	0.8		0.4
3-ethyl-1-hexanol	1031	1.3	1.3	1.3	0.8	0.6	0.3	0.2
limonene	1032	1.9	1.9	0.9	0.9	0.7	1.7	2.7	0.7	1.1	11	12.3	9.8	9.6
1,8-cineole	1034	0.8	0.8		1.1	0.9
phenylacetaldehyde	1045				0.4	0.2	0.4	0.3	1.1	0.6	0.5	0.3	1.8	0.8
(E)-2-octenal	1061				0.2
linalool	1101										0.1	0.2
nonanal	1103	1.2	1.2	0.5	0.8	0.3	1	0.6	0.5	0.3	0.8	0.5	0.9	0.4
phenylethyl alcohol	1111	4.5	4.5	4.7	0.2	0.2	2.6	3.1			3.8	5.5	0.2	0.1
(E)-2-nonenal	1164								0.3				0.3	0.2
decanal	1205							0.2			0.1	0.2
Monoterpene hydrocarbons		#REF!	1.9	0.9	0.9	0.7	1.7	2.7	0.7	1.1	11	12.3	9.8	9.6
Oxygenated monoterpenes				0	1.1	0.9	0	0	0	0	0.1	0.2	0	0
Nitrogen derivatives							6.4	3.3	7.4	3.9	9	6.3	2.6	0.9
Non-terpene derivatives			95.5	97.5	97.1	97.7	88.9	91.4	90.1	93.3	78.5	80.2	87	89.1
non-terpene hydrocarbons			1.1	2.3	0.9	1.1	3.2	3.7	0	0.8	2.7	4.5	1.4	1.6
acids			1.8	1.5	36.3	45.4	1.4	1.1	25.4	34.2	2.4	1.9	27.6	38.7
non-terpene aldehydes/ketones			21.4	13.6	27.4	17.1	30	29	46.7	42.7	25.2	21.4	43	37
non-terpene alcohols/ethers			70.2	79.2	16.7	13.4	52.3	55.4	16.3	13.8	46.2	50.3	13.4	9.8
non-terpene esters			1	0.9	15.8	20.7	2	2.2	1.7	1.8	2	2.1	1.6	2
Total identified		98.2	98.2	98.4	99.1	99.3	97	97.4	98.2	98.3	98.6	99	99.4	99.6

## Sheet: Foglio1
Constituents	l.r.i.	Pane bianco intero lievito birra	YB0-w	YB0-s	SB0-w	SB0-s	YB+P-w	YB+P-s	SB+P-w	SB+P-s	YB+PA-w	YB+PA-s	SB+PA-w	SB+PA-s
acetic acid	603	1.8	1.8	1.5	36.3	45.4	1.4	1.1	25.4	34.2	2.4	1.9	27.6	38.7
n-hexane	600											1.6
2-butanone	604							0.5
2-methyl furan	609						0.3				0.3
ethyl acetate	610	1	1	0.9	13.2	18	1.5	1.9			1.4	0.8
isobutyl alcohol	627	2.7	2.7	3.1			1.4	1.8			1.1	1
isovaleraldehyde (syn. 3-methylbutanal)	655	2.1	2.1	1.9	4.1	3.6	3.3	4.3	6.1	9.6	3.2	3.9	7.4	10
2-methylbutanal	657	1.7	1.7	1.4	3.3	2.7	5.2	6.8	6.5	9.4	5	5.2	6.3	8.2
2,3-pentanedione	699						0.3		0.7	0.8	0.6	0.4	0.3	0.5
n-heptane	700	1.1	1.1	2.3	0.9	1.1	1.2	2.9		0.8	1.1	2.2	1.1	1.6
pentanal	701									0.2
2-ethyl furan	702						0.8	1.2	0.2		0.7	0.4	0.7	0.7
3-hydroxy-2-butanone (syn. acetoin)	707						1.1	1.9	0.1	0.1	1.1	0.8
isopentyl alcohol	735	40.6	40.6	48.6	4.7	5.6	20.8	24.2	0.8	1.6	13.9	19.4	1.2	1.9
2-methylbutanol	736	15.1	15.1	16.5	1.8	2.1	7.6	9.8	0.6	0.6	6	8	0.3	0.5
pyrazine	737								0.4	0.3
1-methyl-1H-pyrrole	744								0.2		0.9	1.6	0.2
1-pentanol	766						0.3	0.2	0.1	0.1	0.2		0.3
1,3-butanediol	788	0.9	0.9	0.5			0.7	0.7			0.9	0.8
hexanal	802	15	15	9.1	13.8	7.1	12.6	9.9	5.5	5	8.5	5.8	8.4	5.5
ethyl lactate	813				2.6	2.7			1.7	1.8			1.6	1.7
dihydro-2-methyl-3(2H)-furanone	816								0.4				0.9	1
methylpyrazine	830						1.3	0.5	2.7	1.2	2.1	1.1	0.7
furfural	834				3.5	2.7	1.1	0.5	22.6	14.6	2.3	1.9	14.4	8.7
furfuryl alcohol (syn. 2-furanmethanol)	858				1	0.4	7.7	5.1	7	5.1	12.1	8.5	3.8	1.5
1-hexanol	869	1.1	1.1	1.2	1.1	0.8	1.9	1.3	0.6	0.7	1.5	1.2	0.9	0.7
2-methyl-2-octene	884						2	0.8			1.6	0.7	0.3
2-heptanone	891	0.3	0.3		0.3		1	0.9			0.7	0.4	0.3
heptanal	903	0.6	0.6		0.5		1.3	1.1			0.7	0.7	0.7	0.3
2-acetylfuran	913				0.2				3	1.9			1.2	0.2
2,6-dimethylpyrazine	914						0.8	0.3			1.2	0.6		0.2
γ-butyrolactone	915						0.5	0.3			0.6	1.3		0.3
2-ethylpyrazine	916						1.5	0.9	3.3	1.6	2.2	1.3	1.1	0.3
2,3-dimethylpyrazine	923						1.3	0.6			1.5	0.7
benzaldehyde	963	0.5	0.5	0.7	0.5	0.5	0.4	0.7	0.5	0.6	0.5	0.5	0.5	0.5
5-methylfurfural	964								2.4	1.5			0.8	0.5
1-octen-3-ol	982				0.4
2-pentyl furan	992	4	4	3.3	6.5	3.7	7.9	7.8	4	3.8	5.7	5.5	4.8	4.2
2-ethyl-6-methylpyrazine	999						1.5	1	0.8	0.8	1.1	1	0.6	0.4
octanal	1002						2.3	1.3			1.2	0.8		0.4
3-ethyl-1-hexanol	1031	1.3	1.3	1.3	0.8	0.6	0.3	0.2
limonene	1032	1.9	1.9	0.9	0.9	0.7	1.7	2.7	0.7	1.1	11	12.3	9.8	9.6
1,8-cineole	1034	0.8	0.8		1.1	0.9
phenylacetaldehyde	1045				0.4	0.2	0.4	0.3	1.1	0.6	0.5	0.3	1.8	0.8
(E)-2-octenal	1061				0.2
linalool	1101										0.1	0.2
nonanal	1103	1.2	1.2	0.5	0.8	0.3	1	0.6	0.5	0.3	0.8	0.5	0.9	0.4
phenylethyl alcohol	1111	4.5	4.5	4.7	0.2	0.2	2.6	3.1			3.8	5.5	0.2	0.1
(E)-2-nonenal	1164								0.3				0.3	0.2
decanal	1205							0.2			0.1	0.2
Monoterpene hydrocarbons		#REF!	1.9	0.9	0.9	0.7	1.7	2.7	0.7	1.1	11	12.3	9.8	9.6
Oxygenated monoterpenes				0	1.1	0.9	0	0	0	0	0.1	0.2	0	0
Nitrogen derivatives							6.4	3.3	7.4	3.9	9	6.3	2.6	0.9
Non-terpene derivatives			95.5	97.5	97.1	97.7	88.9	91.4	90.1	93.3	78.5	80.2	87	89.1
non-terpene hydrocarbons			1.1	2.3	0.9	1.1	3.2	3.7	0	0.8	2.7	4.5	1.4	1.6
acids			1.8	1.5	36.3	45.4	1.4	1.1	25.4	34.2	2.4	1.9	27.6	38.7
non-terpene aldehydes/ketones			21.4	13.6	27.4	17.1	30	29	46.7	42.7	25.2	21.4	43	37
non-terpene alcohols/ethers			70.2	79.2	16.7	13.4	52.3	55.4	16.3	13.8	46.2	50.3	13.4	9.8
non-terpene esters			1	0.9	15.8	20.7	2	2.2	1.7	1.8	2	2.1	1.6	2
Total identified		98.2	98.2	98.4	99.1	99.3	97	97.4	98.2	98.3	98.6	99	99.4	99.6
